# Supplementary material for: Diverse biological effects of glycosyltransferase genes from Tartary buckwheat
Source: BMC Plant Biol. 2019 Aug 5;19:339. doi: 10.1186/s12870-019-1955-z (PMC6683379; doi:10.1186/s12870-019-1955-z)
Supplement: Supplementary file 11 — Table S1. Cis-element of FtUFGTs promoter function calculate. (XLSX 18 kb) [file 12870_2019_1955_MOESM11_ESM.xlsx]

## Sheet: Sheet1
	Name of the element	Sequence	Function of the element	Number
PFtUFGT6	AE-box	AGAAACAA	a module for light response	1
	ARE	TGGTTT	cis-acting regulatory element essential for the anaerobic induction	1
	Box 4	ATTAAT	a conserved DNA module involved in light responsiveness	3
	Box I	TTTCAAA	light responsive element	2
	Box III	CATTTACACT	protein binding site	1
	CAAT-box	CAAT/CAAAT	common cis-acting element in promoter and enhancer regions	37
	CGTCA-motif	CGTCA	cis-acting regulatory element involved in the MeJA-responsiveness	1
	ERE	ATTTCAAA	ethylene-responsive element	1
	G-Box	CACGTT	cis-acting regulatory element involved in light responsiveness	1
	G-box	CACGTT	cis-acting regulatory element involved in light responsiveness	1
	GA-motif	AAAGATGA	a light responsive element	1
	GAG-motif	GGAGATG	a light responsive element	2
	GATA-motif	AAGGATAAGG	a light responsive element	1
	GCN4_motif	TGAGTCA	cis-regulatory element involved in endosperm expression	1
	HSE	AGAAAATTCG	cis-acting element involved in heat stress responsiveness	2
	L-box	AAATTAACCAAC	a light responsive element	1
	LTR	CCGAAA	cis-acting element involved in low-temperature responsiveness	1
	MBS	CAACTG/TAACTG	MYB binding site involved in drought-inducibility	2
	O2-site	GATGACATGA	cis-acting regulatory element involved in zein metabolism regulation	1
	OBP-1 site	TACACTTTTGG	cis-acting regulatory element	1
	Skn-1_motif	GTCAT	cis-acting regulatory element required for endosperm expression	2
	Sp1	GGGCGG/CC(G/A)CCC	light responsive element	2
	TATA-box	TAATA/TTTTA/ATATAA	core promoter element around -30 of transcription start	77
	TC-rich repeats	GTTTTCTTAC	cis-acting element involved in defense and stress responsiveness	3
	TCT-motif	TCTTAC	a light responsive element	1
	TGA-element	AACGAC	auxin-responsive element	1
	TGACG-motif	TGACG	cis-acting regulatory element involved in the MeJA-responsiveness	1
	circadian	CAANNNNATC	cis-acting regulatory element involved in circadian control	1
PFtUFGT7	ARE	TGGTTT	cis-acting regulatory element essential for the anaerobic induction	3
	ATCT-motif	AATCTAATCT	a conserved DNA module involved in light responsiveness	2
	Box 4	ATTAAT	a conserved DNA module involved in light responsiveness	2
	CAAT-box	CAAAT/CAAT	common cis-acting element in promoter and enhancer regions	23
	CAT-box	GCCACT	cis-acting regulatory element related to meristem expression	1
	CGTCA-motif	CGTCA	cis-acting regulatory element involved in the MeJA-responsiveness	2
	G-Box	CACGTT	cis-acting regulatory element involved in light responsiveness	1
	G-box	GCCTTGTGTAG	cis-acting regulatory element involved in light responsiveness	2
	GA-motif	AAGGAAGA	a light responsive element	1
	GATA-motif	AAGATAAGATT	a light responsive element	1
	GT1-motif	GGTTAA	light responsive element	1
	Gap-box	CAAATGAA(A/G)A	a light responsive element	2
	I-box	TATTATCTAGA	a light responsive element	2
	LAMP-element	CTTTATCA	a light responsive element	1
	LTR	CCGAAA	cis-acting element involved in low-temperature responsiveness	1
	MBS	CAACTG	MYB binding site involved in drought-inducibility	1
	O2-site	GATGATGTGG	cis-acting regulatory element involved in zein metabolism regulation	1
	OBP-1 site	TACACTTTTGG	cis-acting regulatory element	1
	P-box	CCTTTTG	gibberellin-responsive element	1
	Skn-1_motif	GTCAT	cis-acting regulatory element required for endosperm expression	2
	TATA-box	TATAA/TATA/ATTATA	core promoter element around -30 of transcription start	70
	TGA-element	AACGAC	auxin-responsive element	1
	TGACG-motif	TGACG	cis-acting regulatory element involved in the MeJA-responsiveness	2
	WUN-motif	TCATTACGAA	wound-responsive element	1
	chs-CMA2a	TCACTTGA	a light responsive element	1
	circadian	CAANNNNATC	cis-acting regulatory element involved in circadian control	3
PFtUFGT8	3-AF3 binding site	CACTATCTAAC	a conserved DNA module array (CMA3)	1
	5UTR Py-rich stretch	TTTCTTCTCT	cis-acting element conferring high transcription levels	1
	A-box	CCGTCC	cis-acting regulatory element	1
	ABRE	CACGTG	cis-acting element involved in the abscisic acid responsiveness	2
	AE-box	AGAAACTT	module for light response	1
	ATCT-motif	AATCTAATCT	a conserved DNA module involved in light responsiveness	1
	Box 4	ATTAAT	a conserved DNA module involved in light responsiveness	3
	CAAT-box	CAAT/CAATT/CAAAT	common cis-acting element in promoter and enhancer regions	35
	CATT-motif	GCATTC	a light responsive element	2
	CCGTCC-box	CCGTCC	cis-acting regulatory element related to meristem specific activation	1
	G-Box	CACGTG	cis-acting regulatory element involved in light responsiveness	2
	G-box	CACGTG	cis-acting regulatory element involved in light responsiveness	2
	GATA-motif	AAGATAAGATT	a light responsive element	2
	GCN4_motif	TGTGTCA	cis-regulatory element involved in endosperm expression	2
	Gap-box	CAAATGAA(A/G)A	a light responsive element	1
	HSE	AGAAAATTCG	cis-acting element involved in heat stress responsiveness	1
	LTR	CCGAAA	cis-acting element involved in low-temperature responsiveness	7
	MNF1	GTGCCC(A/T)(A/T)	light responsive element	1
	MRE	AACCTAA	MYB binding site involved in light respon	1
	Skn-1_motif	GTCAT	cis-acting regulatory element required for endosperm expression	1
	TATA-box	ATTATA/TATAA	core promoter element around -30 of transcription start	40
	TC-rich repeats	ATTTTCTTCA	cis-acting element involved in defense and stress responsiveness	2
	TCA-element	GAGAAGAATA	cis-acting element involved in salicylic acid responsiveness	2
	chs-CMA2a	TCACTTGA	a light responsive element	1
	circadian	CAANNNNATC	cis-acting regulatory element involved in circadian control	2
PFtUFGT9	3-AF1 binding site	AAGAGATATTT	light responsive element	1
	5UTR Py-rich stretch	TTTCTTCTCT	cis-acting element conferring high transcription levels	2
	A-box	CCGTCC	cis-acting regulatory element	2
	ABRE	ACGTGGC	cis-acting element involved in the abscisic acid responsiveness	3
	ARE	TGGTTT	cis-acting regulatory element essential for the anaerobic induction	3
	Box-W1	TTGACC	fungal elicitor responsive element	1
	CAAT-box	CAAAT/CCAAT	common cis-acting element in promoter and enhancer regions	25
	CCGTCC-box	CCGTCC	cis-acting regulatory element related to meristem specific activation	2
	CGTCA-motif	CGTCA	cis-acting regulatory element involved in the MeJA-responsiveness	3
	G-box	TGACGTGG	cis-acting regulatory element involved in light responsiveness	4
	GATA-motif	AAGGATAAGG	a light responsive element	2
	I-box	acGATAATC	a light responsive element	1
	LAMP-element	CTTTATCA	a light responsive element	1
	MBS	CGGTCA	MYB Binding Site	1
	O2-site	GATGACATGG	cis-acting regulatory element involved in zein metabolism regulation	1
	Skn-1_motif	GTCAT	cis-acting regulatory element required for endosperm expression	5
	Sp1	CC(G/A)CCC	light responsive element	1
	TATA-box	TTTTA/TATA	core promoter element around -30 of transcription start	45
	TC-rich repeats	ATTTTCTTCA	cis-acting element involved in defense and stress responsiveness	4
	TCCC-motif	TCTCCCT	a light responsive element	1
	TCT-motif	TCTTAC	a light responsive element	1
	TGA-box	TGACGTGGC	an auxin-responsive element	1
	TGACG-motif	TGACG	cis-acting regulatory element involved in the MeJA-responsiveness	3
PFtUFGT15	ABRE	TACGTG/ACGTGGC	cis-acting element involved in the abscisic acid responsiveness	4
	ARE	TGGTTT	cis-acting regulatory element essential for the anaerobic induction	3
	Box I	TTTCAAA	light responsive element	2
	CAAT-box	CAAT/CAATT	common cis-acting element in promoter and enhancer regions	21
	CCAAT-box	CAACGG	MYBHv1 binding site	2
	G-Box	CACGTA	cis-acting regulatory element involved in light responsiveness	1
	G-box	GACACGTAGT/TACGTG	cis-acting regulatory element involved in light responsiveness	3
	GA-motif	AAAGATGA	part of a light responsive element	3
	GC-motif	CCCCCG	enhancer-like element involved in anoxic specific inducibility	1
	GCN4_motif	TGTGTCA	cis-regulatory element involved in endosperm expression	1
	LAMP-element	CTTTATCA	part of a light responsive element	1
	MNF1	GTGCCC(A/T)	light responsive element	1
	MSA-like	TCCAACGGT	cis-acting element involved in cell cycle regulation	1
	Skn-1_motif	GTCAT	cis-acting regulatory element required for endosperm expression	1
	Sp1	CC(G/A)CCC	light responsive element	4
	TATA-box	TAATA/TTTTA	core promoter element around -30 of transcription start	23
	A-box	CCGTCC	cis-acting regulatory element	1
	Box-W1	TTGACC	fungal elicitor responsive element	1
	CCGTCC-box	CCGTCC	cis-acting regulatory element related to meristem specific activation	1
	CE3	GACGCGTGTC	cis-acting element involved in ABA and VP1 responsiveness	1
	CGTCA-motif	CGTCA	cis-acting regulatory element involved in the MeJA-responsiveness	2
	GATA-motif	AAGGATAAGG	part of a light responsive element	1
	GC-motif	GCCCCGG	enhancer-like element involved in anoxic specific inducibility	1
	GT1-motif	GGTTAAT/GGTTAA	light responsive element	2
	HSE	AAAAAATTTC	cis-acting element involved in heat stress responsiveness	1
	I-box	GATATGG	part of a light responsive element	3
	LAMP-element	CTTTATCA	part of a light responsive element	1
	LTR	CCGAAA	cis-acting element involved in low-temperature responsiveness	6
	P-box	CCTTTTG	gibberellin-responsive element	1
	Skn-1_motif	GTCAT	cis-acting regulatory element required for endosperm expression	1
	Sp1	CC(G/A)CCC	light responsive element	2
	TGACG-motif	TGACG	cis-acting regulatory element involved in the MeJA-responsiveness	2
	as-2-box	GATAatGATG	involved in shoot-specific expression and light responsiveness	1
PFtUFGT40	5UTR Py-rich stretch	TTTCTTCTCT	cis-acting element conferring high transcription levels	1
	ABRE	CCGCGTAGGC	cis-acting element involved in the abscisic acid responsiveness	2
	Box I	TTTCAAA	light responsive element	1
	Box-W1	TTGACC	fungal elicitor responsive element	1
	CAAT-box	CAAAT/CAAT	common cis-acting element in promoter and enhancer regions	43
	CCAAT-box	CAACGG	MYBHv1 binding site	2
	CGTCA-motif	CGTCA	cis-acting regulatory element involved in the MeJA-responsiveness	1
	GA-motif	AAGGAAGA	a light responsive element	2
	GARE-motif	AAACAGA	gibberellin-responsive element	1
	GATA-motif	GATAGGA	a light responsive element	1
	GT1-motif	GGTTAA	light responsive element	2
	HSE	AAAAAATTTC	cis-acting element involved in heat stress responsiveness	1
	I-box	CTCTTATGCT	a light responsive element	1
	MBS	CAACTG	MYB binding site involved in drought-inducibility	3
	MNF1	GTGCCC(A/T)(A/T)	light responsive element	1
	MRE	AACCTAA	MYB binding site involved in light responsiveness	1
	O2-site	GATGACATGG	cis-acting regulatory element involved in zein metabolism regulation	1
	Skn-1_motif	GTCAT	cis-acting regulatory element required for endosperm expression	5
	TA-rich region	TATATATATATATATATATATA	enhancer	17
	TATA-box	TTTTA/TATA	core promoter element around -30 of transcription start	82
	TATC-box	TATCCCA	cis-acting element involved in gibberellin-responsiveness	1
	TC-rich repeats	ATTTTCTTCA	cis-acting element involved in defense and stress responsiveness	1
	TCA-element	TCAGAAGAGG	cis-acting element involved in salicylic acid responsiveness	2
		CAGAAAAGGA	cis-acting element involved in salicylic acid responsiveness
	TCT-motif	TCTTAC	a light responsive element	1
	TGACG-motif	TGACG	cis-acting regulatory element involved in the MeJA-responsiveness	1
	circadian	CAANNNNATC	cis-acting regulatory element involved in circadian control	1
PFtUFGT41	5UTR Py-rich stretch	TTTCTTCTCT	cis-acting element conferring high transcription levels	2
	ABRE	CACGTG	cis-acting element involved in the abscisic acid responsiveness	1
	ACE	ACGTGGA/AAAACGTTTA	cis-acting element involved in light responsiveness	3
	AE-box	AGAAACAA	a module for light response	1
	ARE	TGGTTT	cis-acting regulatory element essential for the anaerobic induction	1
	AT1-motif	AATTATTTTTTATT	a light responsive module	1
	ATCT-motif	AATCTAATCT	a conserved DNA module involved in light responsiveness	1
	ATGCAAAT motif	ATACAAAT	cis-acting regulatory element associated to the TGAGTCA motif	2
	Box 4	ATTAAT	a conserved DNA module involved in light responsiveness	2
	CAAT-box	CAATT/CAAAT	common cis-acting element in promoter and enhancer regions	25
	CGTCA-motif	CGTCA	cis-acting regulatory element involved in the MeJA-responsiveness	3
	G-Box	CACGTG/CACGTT	cis-acting regulatory element involved in light responsiveness	3
	G-box	CACGTC/CACGTT	cis-acting regulatory element involved in light responsiveness	6
	GA-motif	ATAGATAA	a light responsive element	1
	HSE	AAAAAATTTC	cis-acting element involved in heat stress responsiveness	6
	I-box	GATATGG	a light responsive element	1
	MBS	CAACTG	MYB binding site involved in drought-inducibility	1
	O2-site	GTTGACGTGA	cis-acting regulatory element involved in zein metabolism regulation	1
	P-box	CCTTTTG	gibberellin-responsive element	1
	Skn-1_motif	GTCAT	cis-acting regulatory element required for endosperm expression	4
	TATA-box	TATTTAAA/ATATAT	core promoter element around -30 of transcription start	104
	TCT-motif	TCTTAC	a light responsive element	1
	TGA-box	TGACGTAA	an auxin-responsive element	1
	TGA-element	AACGAC	auxin-responsive element	1
	TGACG-motif	TGACG	cis-acting regulatory element involved in the MeJA-responsiveness	3
	WUN-motif	TCATTACGAA	wound-responsive element	1
	LTR	CCGAAA	cis-acting element involved in low-temperature responsiveness	5
